# Supplementary material for: The Oral Microbiome in Queensland Free-Ranging Koalas (Phascolarctos cinereus) and Its Association with Age and Periodontal Disease
Source: Animals (Basel). 2025 Jun 20;15(13):1834. doi: 10.3390/ani15131834 (PMC12249121; doi:10.3390/ani15131834)
Supplement: Supplementary file 1 [file animals-15-01834-s001.zip]

Archive with 1 entries (1 files):
- animals-3659477-supplementary.pdf
